# Supplementary material for: Medullary Thyroid Carcinoma Mutational Spectrum Update and Signaling-Type Inference by Transcriptional Profiles: Literature Meta-Analysis and Study of Tumor Samples
Source: Cancers (Basel). 2022 Apr 13;14(8):1951. doi: 10.3390/cancers14081951 (PMC9028774; doi:10.3390/cancers14081951)
Supplement: Supplementary file 1 [file cancers-14-01951-s001.zip]

Archive with 3 entries (2 files):
- cancers-1645687-supplementary/
- cancers-1645687-supplementary/Suppl.Figures.pdf
- cancers-1645687-supplementary/Supplementary Tables.xlsx
