# Supplementary material for: Medullary Thyroid Carcinoma Mutational Spectrum Update and Signaling-Type Inference by Transcriptional Profiles: Literature Meta-Analysis and Study of Tumor Samples
Source: Cancers (Basel). 2022 Apr 13;14(8):1951. doi: 10.3390/cancers14081951 (PMC9028774; doi:10.3390/cancers14081951)
Supplement: Supplementary file 1 [file cancers-14-01951-s001.zip › cancers-1645687-supplementary/Supplementary Tables.xlsx]

## Sheet: Table S1
Table S1. List of 1666 significant genes from MTC vs. NT class comparison (absolute FC>2; FDR<0.05).
EntrezID	Symbol	FC	FDR
1048	CEACAM5	228.376	1.51173e-08
1113	CHGA	222.236	5.71008e-14
7425	VGF	208.132	2.3763e-11
124925	SEZ6	167.356	3.03142e-11
3218	HOXB8	154.634	2.98318e-11
27344	PCSK1N	142.01	2.3763e-11
116	ADCYAP1	131.964	7.8857e-11
51617	NSG2	131.795	2.55046e-10
3169	FOXA1	122.688	4.89065e-09
1644	DDC	120.848	9.48101e-09
83546	RTBDN	115.21	4.22189e-10
164633	CABP7	113.767	3.09879e-10
797	CALCB	111.264	1.04124e-07
284424	MIR7-3HG	111.259	1.18347e-07
1114	CHGB	100.801	3.07015e-09
429	ASCL1	100.707	7.12267e-09
64096	GFRA4	91.4677	1.3636e-10
51412	ACTL6B	88.205	1.57702e-11
6543	SLC8A2	83.955	2.72631e-08
11012	KLK11	77.593	0.0076625
114131	UCN3	66.5533	0.00136264
50632	CALY	65.7862	1.80568e-06
693180	MIR595	65.156	3.03142e-11
84457	PHYHIPL	63.4738	5.80842e-07
1813	DRD2	60.4165	4.21982e-06
92737	DNER	59.5052	1.51284e-05
51046	ST8SIA3	59.2663	7.90697e-05
6857	SYT1	59.0498	2.24504e-06
6492	SIM1	57.6789	0.00158468
92291	CAPN13	57.4828	0.00457009
23025	UNC13A	57.1654	4.81978e-10
57574	MARCHF4	53.6618	9.43761e-07
4680	CEACAM6	52.1658	1.64921e-06
154091	SLC2A12	50.2964	1.80568e-06
4747	NEFL	49.4785	7.90697e-05
2172	FABP6	47.8272	1.28281e-08
10590	SCGN	47.6515	1.15909e-05
3642	INSM1	46.1912	2.38815e-08
57578	UNC79	45.1956	3.05199e-11
389332	SMIM32	45.1327	0.000598339
10814	CPLX2	44.5564	2.50812e-09
26	AOC1	43.9551	0.00318919
56660	KCNK12	43.6516	1.10529e-06
1577	CYP3A5	43.5511	4.68337e-10
154215	NKAIN2	42.8616	2.99517e-07
2259	FGF14	42.1634	5.87062e-05
116154	PHACTR3	40.6585	1.06782e-07
7857	SCG2	40.5186	4.32652e-09
56853	CELF4	38.1626	2.72631e-08
253982	ASPHD1	36.7057	2.72631e-08
134701	RIPPLY2	35.7618	6.83291e-08
140767	NRSN1	35.6964	0.0110625
338645	LUZP2	35.3865	0.00154337
3670	ISL1	35.2578	9.87249e-05
3754	KCNF1	34.2854	0.00649261
9118	INA	32.9808	2.95487e-07
10900	RUNDC3A	32.9084	7.8857e-11
29114	TAGLN3	32.382	0.000133033
56341	PRMT8	32.2464	6.47495e-06
29106	SCG3	32.085	2.55046e-10
84530	SRRM4	32.0742	8.45942e-06
5979	RET	31.7146	1.99717e-08
9723	SEMA3E	30.4516	0.000256393
6860	SYT4	30.0605	1.67792e-06
7053	TGM3	29.2707	2.61319e-07
83715	ESPN	28.7249	8.61593e-05
164656	TMPRSS6	27.9016	0.000931151
286	ANK1	27.8473	8.36639e-05
80125	CCDC33	27.6953	0.000126266
1469	CST1	26.5715	0.00167609
121256	TMEM132D	26.3493	0.0112412
10369	CACNG2	26.1821	0.00446543
51200	CPA4	26.1416	0.00329089
23542	MAPK8IP2	25.9275	1.51585e-07
2330	FMO5	25.9128	0.000111267
2902	GRIN1	24.6483	0.00168643
7276	TTR	24.6284	0.00124914
2877	GPX2	24.5317	0.0112661
5522	PPP2R2C	24.4179	0.00997939
9892	SNAP91	24.2981	0.000359122
8538	BARX2	23.9722	0.00695669
79870	BAALC	23.9094	0.00123384
348980	HCN1	23.6393	0.00334072
1620	BRINP1	23.6234	5.7579e-05
5798	PTPRN	23.5872	1.99545e-05
57586	SYT13	23.5107	5.15987e-06
8549	LGR5	23.4954	9.40283e-06
2892	GRIA3	23.2546	7.30922e-06
51268	PIPOX	22.717	0.00743648
9312	KCNB2	22.4148	1.23969e-06
389421	LIN28B	22.3179	0.0130595
6855	SYP	22.2133	1.82657e-08
6710	SPTB	22.0221	0.000986786
10736	SIX2	21.4141	5.39702e-06
3248	HPGD	21.4093	0.0284957
128611	ZNF831	21.4064	2.0687e-05
401546	C9orf152	21.1	0.00821782
105	ADARB2	21.0686	0.00166909
3757	KCNH2	20.9604	6.9602e-05
273	AMPH	20.7777	1.145e-05
26047	CNTNAP2	20.7604	0.00175788
796	CALCA	20.7005	9.07957e-11
57156	TMEM63C	20.4359	1.145e-05
256472	TMEM151A	20.428	2.86908e-05
7143	TNR	20.3303	0.000277825
2922	GRP	20.2443	3.00197e-05
5122	PCSK1	20.1354	0.000586073
23057	NMNAT2	19.6312	0.000111684
610	HCN2	19.5719	3.14922e-06
5308	PITX2	19.5488	0.0359923
2569	GABRR1	19.3014	0.00948074
7991	TUSC3	19.0393	5.39882e-07
10753	CAPN9	18.8373	6.27537e-05
2918	GRM8	18.6754	0.023692
284339	TMEM145	18.664	3.18471e-07
23546	SYNGR4	18.4597	0.0291668
389816	LRRC26	18.323	6.48899e-06
2696	GIPR	18.1478	6.27537e-05
344657	LRRIQ4	18.0928	8.39062e-05
767	CA8	18.078	5.88583e-06
340595	RTL4	17.9245	0.00297443
389432	SAMD5	17.8913	0.000172721
3217	HOXB7	17.7588	5.39882e-07
2785	GNG3	17.7494	0.00805583
27324	TOX3	17.6703	0.000854675
7448	VTN	17.5708	0.0031154
5624	PROC	17.5097	7.94594e-05
5672	PSG4	17.3934	0.00043778
8707	B3GALT2	17.3834	0.0010998
26470	SEZ6L2	17.3096	1.91833e-11
2596	GAP43	17.1491	9.35366e-05
767568	SNORD113-8	17.0731	0.00053167
5083	PAX9	17.0695	9.46071e-06
3213	HOXB3	16.7771	2.49535e-08
387755	INSC	16.2032	0.00152256
22844	FRMPD1	16.1805	0.0156597
9705	ST18	16.1797	0.00531318
6547	SLC8A3	16.0758	0.023348
2257	FGF12	15.8398	3.97859e-06
2643	GCH1	15.717	3.94859e-06
388662	SLC6A17	15.6496	0.00012202
2155	F7	15.6327	0.0112412
5349	FXYD3	15.3404	0.00753718
51308	REEP2	15.2818	0.00111102
56521	DNAJC12	14.7444	5.39882e-07
85477	SCIN	14.694	7.88958e-05
1272	CNTN1	14.5553	0.000207096
9378	NRXN1	14.3489	0.00269744
94032	CAMK2N2	14.1579	3.43572e-05
5799	PTPRN2	14.0365	5.79968e-06
4661	MYT1	13.818	9.35366e-05
78986	DUSP26	13.7611	1.2657e-05
554235	ASPDH	13.5916	0.0402253
54039	PCBP3	13.5357	0.00133243
121601	ANO4	13.4267	0.00863579
128553	TSHZ2	13.4247	0.000111402
114805	GALNT13	13.3656	9.26636e-05
399697	CTXN2	13.3283	9.07942e-05
6570	SLC18A1	13.3094	0.00152446
6664	SOX11	13.1173	0.00133707
153572	IRX2	13.0984	0.00223543
202915	TMEM184A	13.0042	3.21095e-06
347733	TUBB2B	12.9843	1.10529e-06
26507	CNNM1	12.8204	0.0290305
64714	PDIA2	12.6598	0.000110181
51666	ASB4	12.6502	0.0128749
57497	LRFN2	12.6314	0.00992544
138046	RALYL	12.4561	0.0397362
767611	SNORD114-30	12.3308	0.00466753
3215	HOXB5	12.2329	7.76522e-09
767562	SNORD113-2	12.2082	0.000764498
398	ARHGDIG	12.1794	4.29642e-05
26038	CHD5	12.1548	0.0167459
283576	ZDHHC22	12.0887	4.56028e-06
6335	SCN9A	12.0831	0.000746687
347741	OTOP3	12.0299	0.0480726
728215	FAM155A	11.9746	0.0095574
56135	PCDHAC1	11.9665	4.33921e-06
1400	CRMP1	11.9218	9.05798e-05
23089	PEG10	11.9031	0.000457631
126353	MISP	11.9014	7.25314e-07
8851	CDK5R1	11.8569	8.04397e-05
9127	P2RX6	11.598	0.00514406
333	APLP1	11.3863	3.72886e-06
84063	KIRREL2	11.1318	0.0136379
51252	FAM178B	11.0912	4.46584e-09
57221	ARFGEF3	11.0593	1.32904e-06
57453	DSCAML1	11.0088	0.023348
3212	HOXB2	10.7846	8.88458e-06
768222	MIR770	10.6457	0.00835623
137970	UNC5D	10.5654	0.01314
339778	FAM166C	10.5284	0.000695856
3777	KCNK3	10.5265	5.00487e-07
2254	FGF9	10.5019	0.000538641
392636	AGMO	10.5011	0.0453654
55530	SVOP	10.4688	0.0467556
387104	SOGA3	10.4671	0.000222483
90668	CARMIL3	10.2727	4.22956e-05
10551	AGR2	10.2133	0.0266231
9760	TOX	10.1911	0.0250428
767565	SNORD113-5	10.1028	0.00373658
83698	CALN1	10.0965	0.0111286
375607	NAT16	10.0788	0.0125682
200879	LIPH	9.96336	0.00316083
170692	ADAMTS18	9.92341	0.0356943
5053	PAH	9.81968	0.0145568
254528	MEIOB	9.73	0.007143
767579	SNORD114-3	9.70013	2.72007e-05
2775	GNAO1	9.69533	4.60919e-06
60680	CELF5	9.69509	0.0313316
246181	AKR7L	9.68258	0.0110625
22977	AKR7A3	9.67367	0.0178314
767580	SNORD114-4	9.66541	0.00319912
767563	SNORD113-3	9.57741	0.00623705
9254	CACNA2D2	9.55222	4.72291e-05
95681	CEP41	9.54392	0.0106373
192683	SCAMP5	9.53696	4.50059e-05
9480	ONECUT2	9.43643	0.0149278
4325	MMP16	9.36332	2.12197e-06
6853	SYN1	9.3145	0.000734812
653	BMP5	9.22082	0.0172102
442915	MIR370	9.14849	0.0302117
64220	STRA6	9.04492	0.0385267
388633	LDLRAD1	9.03211	0.00469585
2914	GRM4	9.02755	0.0364532
26256	CABYR	8.97525	3.68714e-06
3959	LGALS3BP	8.94416	0.0164018
6712	SPTBN2	8.93432	6.55771e-06
3060	HCRT	8.73797	0.00446488
25837	RAB26	8.73606	0.0112709
346389	MACC1	8.7168	1.59549e-05
100131551	LINC00887	8.70658	0.0338045
57509	MTUS1	8.68451	0.000112053
54854	FAM83E	8.66496	0.00201834
1141	CHRNB2	8.61659	0.000746687
767567	SNORD113-7	8.57401	0.000260536
222662	LHFPL5	8.51325	0.00131057
6695	SPOCK1	8.51138	0.00539224
9752	PCDHA9	8.43458	0.0283412
11189	CELF3	8.40834	0.0194882
9687	GREB1	8.40445	0.0287036
4320	MMP11	8.37305	0.00536933
57449	PLEKHG5	8.371	0.000281392
9832	JAKMIP2	8.36	0.00198822
93979	CPA5	8.27311	0.0241401
204962	SLC44A5	8.26654	0.00229041
127845	GOLT1A	8.20946	0.000350791
8120	AP3B2	8.18963	1.96891e-06
116449	CLNK	8.18121	0.00201791
9369	NRXN3	8.10273	0.0229228
5602	MAPK10	8.07652	0.000652521
767591	SNORD114-13	8.0705	0.0399456
9066	SYT7	8.02646	3.21095e-06
90701	SEC11C	7.88061	7.24508e-07
3899	AFF3	7.84039	0.0118714
767589	SNORD114-11	7.78408	0.0192009
152789	JAKMIP1	7.76691	0.0259149
767578	SNORD114-2	7.73867	0.0118803
887	CCKBR	7.72099	0.0187208
441476	STPG3	7.66118	0.023348
84966	IGSF21	7.63532	0.0112709
6616	SNAP25	7.60489	3.5923e-09
23255	MTCL1	7.53628	0.00525888
641311	RPL31P11	7.53058	0.0183914
11174	ADAMTS6	7.52916	0.00246469
2562	GABRB3	7.4783	1.99545e-05
338440	ANO9	7.45287	0.00573859
6755	SSTR5	7.44171	0.0122436
774	CACNA1B	7.43615	3.31544e-05
126567	C2CD4C	7.42157	0.0482061
3798	KIF5A	7.36045	4.1921e-05
114787	GPRIN1	7.3578	0.00246469
5063	PAK3	7.34076	0.0469835
775	CACNA1C	7.33289	0.00609872
92591	ASB16	7.26791	0.000114858
158471	PRUNE2	7.22131	4.21982e-06
79957	PAQR6	7.19844	0.00182443
11332	ACOT7	7.18745	0.00256278
221806	VWDE	7.081	0.0156597
10893	MMP24	7.07819	0.000812675
9080	CLDN9	7.07565	0.00363864
10570	DPYSL4	7.04629	0.00028991
9517	SPTLC2	6.99737	0.000814113
146664	MGAT5B	6.91583	0.00321902
91584	PLXNA4	6.91257	0.000525059
145773	FAM81A	6.89845	0.00250392
53844	COPG2IT1	6.89791	0.0143869
1641	DCX	6.89123	0.0110625
8718	TNFRSF25	6.83985	0.00331041
79642	ARSJ	6.81	0.00342381
1124	CHN2	6.73913	1.00908e-06
54331	GNG2	6.72331	0.00828372
54221	SNTG2	6.7037	0.0199309
8618	CADPS	6.66961	0.0471496
478	ATP1A3	6.63644	0.000625453
65268	WNK2	6.59846	0.0148769
53820	RIPPLY3	6.5941	0.0313011
374907	B3GNT8	6.56515	2.14108e-07
9557	CHD1L	6.55998	0.00170305
11113	CIT	6.53857	0.00213618
638	BIK	6.4762	0.0261
22874	PLEKHA6	6.45069	0.00924387
389813	AJM1	6.44391	0.00992544
6508	SLC4A3	6.32329	0.0240801
56134	PCDHAC2	6.31857	1.06843e-05
1470	CST2	6.30112	0.0471496
547	KIF1A	6.27924	0.00421278
205147	AMER3	6.22589	0.00473888
5818	NECTIN1	6.20924	0.0145076
283987	HID1	6.20758	0.00012202
6253	RTN2	6.19055	0.00291573
9900	SV2A	6.09121	6.27537e-05
3214	HOXB4	6.07031	0.000170429
115827	RAB3C	6.03751	0.00672323
3955	LFNG	6.01709	0.000129142
54511	HMGCLL1	6.0166	0.0334609
64711	HS3ST6	5.98721	0.00440002
26095	PTPN20	5.97849	0.0462249
8786	RGS11	5.97455	1.10529e-06
2977	GUCY1A2	5.95349	0.0124427
146206	CARMIL2	5.91469	0.00577575
9311	ASIC3	5.90482	0.00720935
23467	NPTXR	5.88454	0.000396842
51280	GOLM1	5.84294	0.000996229
282973	JAKMIP3	5.82643	0.00639548
1846	DUSP4	5.79098	0.00840899
112609	MRAP2	5.77732	0.0070512
4131	MAP1B	5.77255	0.000418398
79104	MEG8	5.76675	0.0170236
117166	WFIKKN1	5.72485	0.00315074
7039	TGFA	5.70869	0.000695856
27439	TMEM121B	5.70737	0.00717895
81796	SLCO5A1	5.6927	0.0293704
221935	SDK1	5.66219	0.0171811
4601	MXI1	5.65994	0.000603259
1917	EEF1A2	5.6558	0.0100009
9240	PNMA1	5.6536	0.0120769
29993	PACSIN1	5.63434	0.0323357
151354	LRATD1	5.61234	0.0110625
80164	PRR36	5.58424	2.78585e-06
767577	SNORD114-1	5.57861	0.0013529
6833	ABCC8	5.57162	0.000145007
165215	FAM171B	5.57045	0.00865044
57415	C3orf14	5.55224	1.19374e-05
55544	RBM38	5.53921	0.00161519
51655	RASD1	5.48174	0.000213939
115123	MARCHF3	5.45412	0.02243
489	ATP2A3	5.45157	0.000761412
4212	MEIS2	5.4473	0.0011049
55800	SCN3B	5.42588	0.00610346
692215	SNORD112	5.41674	0.0111286
6585	SLIT1	5.38722	0.0272671
767595	SNORD114-17	5.35847	0.0371184
10381	TUBB3	5.35676	0.00341679
266675	BEST4	5.31193	0.0114877
767569	SNORD113-9	5.30358	0.0304171
56144	PCDHA4	5.27831	0.026048
1742	DLG4	5.26631	0.0258701
3745	KCNB1	5.25231	0.0477763
84918	LRP11	5.24183	0.0040117
222183	SRRM3	5.22133	4.21982e-06
4135	MAP6	5.1707	0.00133934
5662	PSD	5.16941	0.00998257
406945	MIR153-2	5.15334	0.00555649
56654	NPDC1	5.15136	0.00201834
6660	SOX5	5.14068	0.0388716
1767	DNAH5	5.09042	0.042406
11278	KLF12	5.06791	0.0113901
79825	EFCC1	5.04811	0.00801005
85455	DISP2	5.03512	9.89071e-05
375248	ANKRD36	5.02998	0.00223232
388341	LRRC75A	5.02425	0.000899917
1300	COL10A1	5.01053	0.015373
6334	SCN8A	4.9863	4.22956e-05
9625	AATK	4.95573	0.00481846
5444	PON1	4.95541	0.0464534
3925	STMN1	4.94768	0.0119667
5947	RBP1	4.94276	0.000396188
767608	SNORD114-27	4.93469	0.00610219
55512	SMPD3	4.92484	0.00648803
8941	CDK5R2	4.91725	0.00941841
23108	RAP1GAP2	4.91326	0.000116232
54332	GDAP1	4.87761	0.000389723
89822	KCNK17	4.85463	0.0409757
26115	TANC2	4.80523	0.000219855
57512	GPR158	4.80225	0.00622507
149175	MANEAL	4.77315	0.000234516
151827	LRRC34	4.76327	0.0093373
9846	GAB2	4.75821	0.0161311
51168	MYO15A	4.75323	0.00887403
51659	GINS2	4.74976	0.00178685
4857	NOVA1	4.73445	2.80309e-05
2686	GGT7	4.71343	0.0405284
25805	BAMBI	4.67501	0.000200576
64130	LIN7B	4.66883	0.00154337
55638	SYBU	4.65184	0.00065111
138065	RNF183	4.62269	0.0159033
51760	SYT17	4.62004	0.0160374
8912	CACNA1H	4.60385	0.000498093
23508	TTC9	4.59894	9.89071e-05
124056	NOXO1	4.58432	0.0128728
6804	STX1A	4.58097	0.010249
79290	OR13A1	4.54186	0.0280308
57731	SPTBN4	4.54059	0.00252078
55365	TMEM176A	4.5338	0.0139494
83988	NCALD	4.52637	0.000181617
9108	MTMR7	4.48979	0.0497533
57468	SLC12A5	4.48852	0.0111733
747	DAGLA	4.48754	5.26294e-05
8715	NOL4	4.47831	0.0399456
1159	CKMT1B	4.47227	0.00136306
6861	SYT5	4.44484	0.00605242
5577	PRKAR2B	4.42891	0.000104391
783	CACNB2	4.41389	0.0136336
9024	BRSK2	4.41345	0.010538
2786	GNG4	4.40973	0.0168651
147968	CAPN12	4.37652	0.0278185
10507	SEMA4D	4.32063	0.01809
63908	NAPB	4.29847	0.0225931
9722	NOS1AP	4.29572	0.0163578
79844	ZDHHC11	4.29517	0.00342381
9764	KIAA0513	4.28788	0.00363864
80737	VWA7	4.28496	0.0186917
55859	BEX1	4.26975	0.0118343
256586	LYSMD2	4.25899	0.0108154
1951	CELSR3	4.25514	0.000146812
8927	BSN	4.24028	5.78884e-05
6509	SLC1A4	4.23247	0.0219909
1000	CDH2	4.23008	0.0139491
10809	STARD10	4.22462	0.00262494
51559	NT5DC3	4.22368	0.0218669
399473	SPRED3	4.21815	0.00950859
115701	ALPK2	4.21681	0.0242162
5567	PRKACB	4.21026	0.000695856
64506	CPEB1	4.20927	0.0292676
55349	CHDH	4.19818	0.00274385
283869	NPW	4.19474	1.57508e-05
4038	LRP4	4.19339	0.0267962
27163	NAAA	4.19323	0.000200576
3216	HOXB6	4.13463	0.00167497
9700	ESPL1	4.12234	0.0250428
613	BCR	4.11807	0.0203084
50512	PODXL2	4.11796	0.0111286
220441	RNF152	4.10552	0.00204911
100126313	MIR744	4.07599	0.00575677
5310	PKD1	4.06728	0.00150471
56776	FMN2	4.05679	0.0110307
3746	KCNC1	4.05344	0.0345989
10631	POSTN	4.04048	0.0240524
8567	MADD	4.01683	0.023348
9854	C2CD2L	4.01447	0.00868737
28959	TMEM176B	3.99818	0.000986786
254263	CNIH2	3.99681	0.0399241
53358	SHC3	3.98972	0.039406
284716	RIMKLA	3.98294	0.0412885
25861	WHRN	3.97335	0.0193835
677793	SNORA2A	3.96666	0.0482061
50863	NTM	3.95931	0.0183914
9781	RNF144A	3.95165	0.0005486
9331	B4GALT6	3.95064	0.00622507
10838	ZNF275	3.9404	0.00620344
112885	PHF21B	3.93631	0.0184765
54431	DNAJC10	3.92914	0.00361807
9856	KIAA0319	3.92313	0.028649
27445	PCLO	3.90752	0.00127268
116983	ACAP3	3.90144	0.0483342
64122	FN3K	3.89232	0.00399534
153	ADRB1	3.88031	0.041766
64094	SMOC2	3.85208	0.00538016
404217	CTXN1	3.83516	0.00187674
200734	SPRED2	3.83431	0.0299596
92154	MTSS2	3.83126	0.000765059
11156	PTP4A3	3.83101	0.0436167
79605	PGBD5	3.82042	0.014657
56917	MEIS3	3.81804	0.0309498
3170	FOXA2	3.8033	2.24749e-05
56952	PRTFDC1	3.80194	0.00133243
116113	FOXP4	3.78821	0.00410079
26960	NBEA	3.78066	0.00463986
8974	P4HA2	3.76872	0.0477763
9805	SCRN1	3.76865	0.00434366
9026	HIP1R	3.76166	0.00127574
23270	TSPYL4	3.75038	0.000348147
50855	PARD6A	3.74753	0.0117572
91057	CCDC34	3.74269	0.00344113
23624	CBLC	3.73661	0.0110307
677769	SCARNA17	3.73069	0.0467907
55540	IL17RB	3.7234	0.0225708
100302134	MIR1289-2	3.71923	0.0405284
23305	ACSL6	3.71137	0.0313316
23114	NFASC	3.69914	0.0197389
64105	CENPK	3.66778	0.00845928
1087	CEACAM7	3.65852	0.029822
26207	PITPNC1	3.65583	6.59588e-05
10962	MLLT11	3.65321	0.00720935
9985	REC8	3.63796	0.00113919
8450	CUL4B	3.63457	0.000348147
2119	ETV5	3.63126	0.0014042
124540	MSI2	3.63007	0.00057392
79641	ROGDI	3.60087	0.0333069
389941	C1QL3	3.60022	0.0217448
84446	BRSK1	3.57946	3.72886e-06
5357	PLS1	3.56975	0.0255968
2842	GPR19	3.56964	0.000329876
284942	RPL23AP82	3.54753	0.00599243
6197	RPS6KA3	3.54421	1.54036e-05
27345	KCNMB4	3.51265	0.0250428
1996	ELAVL4	3.50869	0.0140371
11138	TBC1D8	3.49207	0.0217934
80235	PIGZ	3.47098	0.0354282
27075	TSPAN13	3.45769	0.00503232
873	CBR1	3.45759	0.00720935
84960	CCDC183	3.4514	0.00168643
64061	TSPYL2	3.45039	0.000396188
554210	MIR429	3.44039	0.023348
22983	MAST1	3.43788	0.00647199
64112	MOAP1	3.43162	0.00421978
10734	STAG3	3.42386	0.0252239
1757	SARDH	3.41352	0.0143839
5731	PTGER1	3.41185	0.0222523
6529	SLC6A1	3.40335	0.0127509
222950	NYAP1	3.40083	0.0111753
375323	LHFPL4	3.38759	0.0398993
770	CA11	3.38647	0.00107822
8631	SKAP1	3.37061	0.0399684
25822	DNAJB5	3.36737	0.042343
129804	FBLN7	3.35636	0.00622507
22836	RHOBTB3	3.32655	0.0189097
283152	CCDC153	3.30753	0.0198815
338651	KRTAP5-AS1	3.30191	0.01314
150590	C2orf15	3.2882	0.0128361
286042	FAM86B3P	3.28491	0.0127509
100130958	SYCE1L	3.25738	0.0497234
767610	SNORD114-29	3.25637	0.0301481
254173	TTLL10	3.24824	0.0191584
7074	TIAM1	3.2298	0.000629232
692226	SNORD96B	3.22153	0.00379686
5255	PHKA1	3.21826	0.0160879
196394	AMN1	3.19097	0.000511
55504	TNFRSF19	3.18956	0.0128749
9139	CBFA2T2	3.18491	0.0287775
343990	KIAA1211L	3.18329	0.00352546
23613	ZMYND8	3.18037	0.000439101
283212	KLHL35	3.17772	0.0117699
2118	ETV4	3.17043	0.0459109
9829	DNAJC6	3.16401	0.0040117
29798	C2orf27A	3.15191	0.0324995
343702	XKR7	3.14686	0.0126174
202374	STK32A	3.14292	0.0106856
2246	FGF1	3.14264	0.0461871
162632	USP32P1	3.14216	0.0205185
677763	SCARNA21	3.12861	0.0255043
6447	SCG5	3.12233	3.31043e-06
3749	KCNC4	3.11967	0.0301596
503497	MS4A13	3.11628	0.00165532
23138	N4BP3	3.11248	0.0454267
23236	PLCB1	3.11135	0.0137946
64837	KLC2	3.1037	0.00363864
693163	MIR578	3.09399	0.011961
157574	FBXO16	3.06871	0.01344
9394	HS6ST1	3.05524	0.0192132
3382	ICA1	3.05303	0.00410079
26229	B3GAT3	3.05007	0.039087
9699	RIMS2	3.04522	0.0126683
10117	ENAM	3.04335	0.0449534
5575	PRKAR1B	3.03725	0.0303369
124583	CANT1	3.03015	0.038078
128864	C20orf144	3.01838	0.0482235
23551	RASD2	3.00895	0.00476514
57562	CEP126	3.00607	0.0462745
3714	JAG2	2.99872	0.0106373
219844	HYLS1	2.99775	0.0302449
80723	SLC35G2	2.99748	0.000460969
93664	CADPS2	2.99262	0.00997939
23143	LRCH1	2.98405	0.0164637
79469	DLEU2L	2.97728	0.036666
1277	COL1A1	2.97651	0.0385173
55799	CACNA2D3	2.97186	0.000695856
9743	ARHGAP32	2.9659	0.00775402
9659	PDE4DIP	2.9573	0.0362122
10740	RFPL1S	2.95057	0.0499047
22902	RUFY3	2.94793	0.0481851
146330	FBXL16	2.93232	0.0470329
66035	SLC2A11	2.93231	0.00108304
27347	STK39	2.92862	0.00039452
85019	TMEM241	2.92664	0.0135508
283578	TMED8	2.92612	0.0040117
146167	SLC38A8	2.92245	0.0453654
57118	CAMK1D	2.91571	0.0198454
79703	C11orf80	2.91564	0.00622907
23231	SEL1L3	2.91064	0.00115787
23504	RIMBP2	2.89898	0.0267599
29118	DDX25	2.89536	0.0112412
100302175	MIR1207	2.87924	0.0299596
1759	DNM1	2.87584	0.000578993
100302170	MIR1206	2.86918	0.00620335
7345	UCHL1	2.86893	0.000357353
132014	IL17RE	2.86086	0.0261326
168374	ZNF92	2.85864	0.0477206
28951	TRIB2	2.8401	0.0115585
474354	LRRC18	2.83229	0.00201544
816	CAMK2B	2.8167	0.0345738
55686	MREG	2.80656	0.0464761
7292	TNFSF4	2.79225	0.00694833
10276	NET1	2.78723	0.00173328
375484	SIMC1	2.78564	0.0356245
84909	AOPEP	2.7835	0.00900344
85446	ZFHX2	2.77409	0.00521977
997	CDC34	2.76024	0.0499631
994	CDC25B	2.75737	0.00186326
221424	LRRC73	2.7478	0.0379526
55907	CMAS	2.73806	0.00360208
5983	RFC3	2.73727	0.00929136
80055	PGAP1	2.73197	0.0116497
5217	PFN2	2.72686	0.013949
345757	FAM174A	2.71196	0.0254086
130026	ICA1L	2.7092	0.00668142
1608	DGKG	2.69597	0.0411434
5066	PAM	2.68282	0.00942362
677803	SNORA15	2.67257	0.0351834
23312	DMXL2	2.67224	0.0310326
22876	INPP5F	2.66348	0.0225931
1174	AP1S1	2.66122	0.000641755
81848	SPRY4	2.64757	0.00342381
5050	PAFAH1B3	2.64392	0.0171225
64131	XYLT1	2.64348	0.0429188
653319	KIAA0895L	2.62894	0.0292378
8871	SYNJ2	2.61816	0.0352142
9949	AMMECR1	2.61765	0.019473
4047	LSS	2.61372	0.0293397
2768	GNA12	2.60445	0.0143712
1030	CDKN2B	2.60355	0.0248967
401115	C4orf48	2.58573	0.0350455
1278	COL1A2	2.5784	0.0371051
320	APBA1	2.57388	0.0248967
11057	ABHD2	2.5715	0.0126174
1477	CSTF1	2.56761	0.0371184
57026	PDXP	2.5641	0.0292676
3696	ITGB8	2.56038	0.0454028
56255	TMX4	2.54797	0.00342381
18	ABAT	2.54461	0.0164389
29	ABR	2.5287	0.00246469
55630	SLC39A4	2.51399	0.0258687
111	ADCY5	2.51341	0.0349119
1788	DNMT3A	2.50817	0.00434155
85457	CIPC	2.50158	0.0248296
28227	PPP2R3B	2.48411	0.0132675
57657	HCN3	2.47223	0.0276702
5203	PFDN4	2.46869	0.0481673
23416	KCNH3	2.44843	0.023348
677822	SNORA40	2.44546	0.0364532
90580	TIMM29	2.42715	0.00717895
80167	ABHD18	2.42342	0.0235906
100302185	MIR1204	2.42341	0.0275969
6461	SHB	2.42148	0.0303526
7586	ZKSCAN1	2.41921	0.0187114
9110	MTMR4	2.419	0.026048
60592	SCOC	2.41601	0.0481956
84889	SLC7A3	2.41191	0.00195433
9746	CLSTN3	2.4098	0.0266231
2286	FKBP2	2.40849	0.01314
7753	ZNF202	2.40425	0.0291001
11052	CPSF6	2.40292	0.00239393
3705	ITPK1	2.395	0.0198815
117177	RAB3IP	2.38346	0.01314
619505	SNORA21	2.38196	0.0414931
55353	LAPTM4B	2.38156	0.00496355
441150	C6orf226	2.37925	0.0187811
126432	RINL	2.37452	0.0459717
7163	TPD52	2.37412	0.00379054
23780	APOL2	2.37216	0.04153
1848	DUSP6	2.37062	0.00860643
89796	NAV1	2.35358	0.0111744
84513	PLPP5	2.35204	0.0299596
5565	PRKAB2	2.34502	0.0398484
254251	LCORL	2.33305	0.0433876
135154	SDHAF4	2.33079	0.0487484
134957	STXBP5	2.32952	0.038667
8906	AP1G2	2.32898	0.0370242
10446	LRRN2	2.32411	0.0292248
6713	SQLE	2.31438	0.00254437
6748	SSR4	2.2969	0.0137044
4085	MAD2L1	2.29603	0.0295499
90993	CREB3L1	2.29254	0.0314358
55605	KIF21A	2.25566	0.00801005
3875	KRT18	2.24386	0.0414657
408050	NOMO3	2.23841	0.0170236
63916	ELMO2	2.2281	0.0350455
7846	TUBA1A	2.22462	0.0435899
51596	CUTA	2.21158	0.00978013
537	ATP6AP1	2.20671	0.0441613
7003	TEAD1	2.191	0.0106497
677843	SNORA77	2.18062	0.0350455
8914	TIMELESS	2.17432	0.00919346
23420	NOMO1	2.17256	0.0286714
90990	KIFC2	2.15588	0.0361212
26648	OR7E24	2.15037	0.0108874
84277	DNAJC30	2.14068	0.0496245
9402	GRAP2	2.1336	0.0134493
54682	MANSC1	2.12903	0.0483342
55251	PCMTD2	2.12312	0.0272068
23175	LPIN1	2.12167	0.0112709
5519	PPP2R1B	2.11881	0.0387875
23265	EXOC7	2.11506	0.0266369
57446	NDRG3	2.11479	0.0133107
2770	GNAI1	2.11154	0.0140925
51283	BFAR	2.11127	0.0182497
10200	MPHOSPH6	2.1089	0.0410617
29767	TMOD2	2.10724	0.0273287
5991	RFX3	2.10498	0.0409462
6844	VAMP2	2.10088	0.00479997
402483	LINC01000	2.08942	0.0238207
899	CCNF	2.08532	0.0457279
5355	PLP2	2.07666	0.00331041
4830	NME1	2.07364	0.0268624
2055	CLN8	2.07181	0.0499688
143686	SESN3	2.06951	0.0149208
9677	PPIP5K1	2.06937	0.0469366
253980	KCTD13	2.0664	0.0267358
100124536	SNORA38B	2.05644	0.0412885
9500	MAGED1	2.05574	0.036794
10248	POP7	2.0428	0.0418647
8926	SNURF	2.03631	0.0410652
280636	SELENOH	2.02509	0.0356245
64762	GAREM1	2.02495	0.0191758
6729	SRP54	2.0223	0.032897
23033	DOP1A	2.01319	0.0489303
26015	RPAP1	2.01025	0.0355933
64795	RMND5A	2.00684	0.034722
494328	MIR379	2.00645	0.0201798
28977	MRPL42	2.00391	0.00377737
79007	DBNDD1	2.00075	0.0104505
497258	BDNF-AS	-2.00846	0.0412296
4245	MGAT1	-2.01177	0.048298
10766	TOB2	-2.01308	0.0248681
8174	MADCAM1	-2.02046	0.0273506
1051	CEBPB	-2.02425	0.023348
10019	SH2B3	-2.0261	0.0399456
554214	MIR450A1	-2.02676	0.0160018
118788	PIK3AP1	-2.02968	0.016327
1307	COL16A1	-2.03553	0.0474799
55841	WWC3	-2.03646	0.0127509
100302118	MIR1286	-2.03737	0.0144757
1675	CFD	-2.05352	0.0112314
208	AKT2	-2.05362	0.0193404
64412	GZF1	-2.0626	0.0441613
6645	SNTB2	-2.07195	0.0173475
23683	PRKD3	-2.07261	0.0395698
4300	MLLT3	-2.08593	0.0214373
362	AQP5	-2.08671	0.0272408
136332	LRGUK	-2.0886	0.0364226
57402	S100A14	-2.09565	0.0232092
5291	PIK3CB	-2.09994	0.042148
94	ACVRL1	-2.10026	0.0336176
79853	TM4SF20	-2.10611	0.0307692
57863	CADM3	-2.10644	0.0474385
51056	LAP3	-2.11203	0.0454267
23038	WDTC1	-2.11244	0.0371051
57514	ARHGAP31	-2.11721	0.00873154
353116	RILPL1	-2.1314	0.0288254
339366	ADAMTSL5	-2.13361	0.0256442
221416	C6orf223	-2.14215	0.0292676
401551	WDR38	-2.14452	0.0487484
406929	MIR138-1	-2.14753	0.0303369
23209	MLC1	-2.15193	0.0214583
9839	ZEB2	-2.16008	0.0166395
26499	PLEK2	-2.16151	0.0373298
56262	LRRC8A	-2.17134	0.0380216
23048	FNBP1	-2.17563	0.04452
2210	FCGR1B	-2.18108	0.00970351
116844	LRG1	-2.18512	0.00274385
811	CALR	-2.18632	0.0222523
266747	RGL4	-2.18732	0.0399684
259307	IL4I1	-2.19041	0.0371903
9454	HOMER3	-2.19189	0.0187419
10410	IFITM3	-2.19725	0.00887403
5095	PCCA	-2.19768	0.0132289
286122	C8orf31	-2.20028	0.0144388
259217	HSPA12A	-2.21987	0.0282896
474344	GIMAP6	-2.22064	0.0459109
100188954	DNMBP-AS1	-2.22224	0.0354168
84807	NFKBID	-2.22224	0.0111286
419	ART3	-2.22825	0.0489303
51228	GLTP	-2.23279	0.0186917
845	CASQ2	-2.24019	0.00374237
256536	TCERG1L	-2.2442	0.0464492
4286	MITF	-2.24767	0.0152095
2701	GJA4	-2.25252	0.0166664
10406	WFDC2	-2.25468	0.00334125
91694	LONRF1	-2.25761	0.0462745
2192	FBLN1	-2.25879	0.0151422
140628	GATA5	-2.26621	0.04452
55890	GPRC5C	-2.26647	0.0397066
9464	HAND2	-2.26772	0.0119406
9592	IER2	-2.26793	0.00873154
9111	NMI	-2.27773	0.0299596
64221	ROBO3	-2.27989	0.0109544
26301	GBGT1	-2.28228	0.0460925
3311	HSPA7	-2.28311	0.0126357
733	C8G	-2.28661	0.0282896
84327	ZBED3	-2.28685	0.0208401
219931	TPCN2	-2.29036	0.0248681
55124	PIWIL2	-2.2993	0.0198909
26112	CCDC69	-2.30706	0.023692
8444	DYRK3	-2.30776	0.0462249
148156	ZNF558	-2.30784	0.0480319
1393	CRHBP	-2.32068	0.0361212
10791	VAMP5	-2.33067	0.0241942
55356	SLC22A15	-2.33647	0.0352733
6565	SLC15A2	-2.34251	0.0373466
10107	TRIM10	-2.34813	0.0189409
374897	SBSN	-2.34925	0.0155012
26135	SERBP1	-2.35269	0.0395636
160428	ALDH1L2	-2.35521	0.028761
79712	GTDC1	-2.3555	0.0286627
6237	RRAS	-2.35591	0.0281255
84281	C2orf88	-2.36001	0.0174918
28969	BZW2	-2.36168	0.0160018
64225	ATL2	-2.36281	0.0267599
145226	RDH12	-2.36348	0.037831
25987	TSKU	-2.36886	0.022353
84069	PLEKHN1	-2.37044	0.00655242
7010	TEK	-2.37214	0.0464492
57419	SLC24A3	-2.37736	0.00695669
10459	MAD2L2	-2.38259	0.0326147
2056	EPO	-2.38611	0.0303369
60436	TGIF2	-2.38696	0.0136865
161394	SAMD15	-2.39437	0.0276664
115330	GPR146	-2.39734	0.01196
1588	CYP19A1	-2.40386	0.0298828
1490	CCN2	-2.4048	0.028862
4814	NINJ1	-2.40605	0.0248207
4208	MEF2C	-2.40639	0.04452
30846	EHD2	-2.40668	0.00602758
9459	ARHGEF6	-2.40908	0.0389555
85360	SYDE1	-2.4104	0.0352508
1429	CRYZ	-2.41678	0.0178314
56034	PDGFC	-2.4182	0.047575
81127	OR4K15	-2.41917	0.0310052
7087	ICAM5	-2.4192	0.0197379
148046	CIRBP-AS1	-2.41987	0.0199227
117248	GALNT15	-2.42018	0.0376106
342926	ZNF677	-2.42262	0.0457151
23474	ETHE1	-2.43077	0.0166451
5858	PZP	-2.43373	0.00972501
57644	MYH7B	-2.43567	0.0482061
56655	POLE4	-2.44363	0.0160018
57664	PLEKHA4	-2.47072	0.00406183
55867	SLC22A11	-2.47121	0.0073558
553115	PEF1	-2.47297	0.016327
64927	TTC23	-2.47809	0.0414657
54810	GIPC2	-2.4828	0.0140925
2171	FABP5	-2.48703	0.041766
56265	CPXM1	-2.49972	0.023692
161198	CLEC14A	-2.50338	0.0325767
55536	CDCA7L	-2.50606	0.0081675
196047	EMX2OS	-2.50856	0.0178314
3973	LHCGR	-2.51291	0.00147643
5301	PIN1P1	-2.51979	0.0398404
79895	ATP8B4	-2.52195	0.0338045
79705	LRRK1	-2.52718	0.026048
7132	TNFRSF1A	-2.52889	0.0441853
79927	FAM110D	-2.5398	0.0312401
145407	ARMH4	-2.54174	0.0090499
1139	CHRNA7	-2.54851	0.0452096
2532	ACKR1	-2.55232	0.00992544
1514	CTSL	-2.55285	0.031593
2272	FHIT	-2.5612	0.0471496
126668	TDRD10	-2.57834	0.0485803
716	C1S	-2.58107	0.03435
340069	FAM170A	-2.58363	0.0168646
8743	TNFSF10	-2.5839	0.0255314
58530	LY6G6D	-2.587	0.0113248
2313	FLI1	-2.5883	0.0198505
51257	MARCHF2	-2.59753	0.0147433
5696	PSMB8	-2.59774	0.04153
5507	PPP1R3C	-2.60345	0.0450034
8324	FZD7	-2.60682	0.0320339
8633	UNC5C	-2.62669	0.0298995
2170	FABP3	-2.62768	0.0397066
9122	SLC16A4	-2.62771	0.0373095
11072	DUSP14	-2.62966	0.00215985
4616	GADD45B	-2.63043	0.0185689
100126270	FMR1-AS1	-2.6327	0.00148396
5266	PI3	-2.6341	0.00826999
9516	LITAF	-2.6363	0.0262121
3758	KCNJ1	-2.63861	0.0163192
80024	SLC8B1	-2.64192	0.0216418
55276	PGM2	-2.64297	0.0454267
222487	ADGRG3	-2.64341	0.0473852
203190	LGI3	-2.64806	0.0122321
282890	ZNF311	-2.6484	0.00753718
56898	BDH2	-2.6552	0.031936
79720	VPS37B	-2.66066	0.0242083
9780	PIEZO1	-2.66078	0.0399456
54518	APBB1IP	-2.66202	0.00873926
163742	SLC25A3P1	-2.66333	0.0192857
57146	TMEM159	-2.66698	0.0170974
26034	IPCEF1	-2.6674	0.0406126
143903	LAYN	-2.66962	0.00545505
84290	CAPNS2	-2.67135	0.00450816
203238	CCDC171	-2.67164	0.04452
54535	CCHCR1	-2.68258	0.048555
10312	TCIRG1	-2.68961	0.0482061
348093	RBPMS2	-2.6942	0.0132289
26108	PYGO1	-2.6946	0.00206932
5376	PMP22	-2.69616	0.028711
4317	MMP8	-2.6969	0.00486612
5354	PLP1	-2.69843	0.0326739
253017	TECRL	-2.69889	0.00720935
4653	MYOC	-2.70167	0.00571342
23184	MESD	-2.70912	0.0255043
54507	ADAMTSL4	-2.71029	0.0409462
9547	CXCL14	-2.72673	0.022567
9444	QKI	-2.72868	0.0151303
79047	KCTD15	-2.72875	0.0336176
2200	FBN1	-2.73001	0.0463941
4784	NFIX	-2.7314	0.0112661
4921	DDR2	-2.73569	0.0098395
8639	AOC3	-2.74322	0.0219522
2202	EFEMP1	-2.7434	0.0490461
91544	UBXN11	-2.74898	0.0128749
6575	SLC20A2	-2.75546	0.00166909
440836	ODF3B	-2.76019	0.0225868
157285	PRAG1	-2.76534	0.0109834
26509	MYOF	-2.76571	0.0334609
10783	NEK6	-2.76681	0.0070512
53349	ZFYVE1	-2.77094	0.000421979
2014	EMP3	-2.77193	0.0469835
79987	SVEP1	-2.77206	0.0369984
4213	MEIS3P1	-2.77226	0.00379703
4161	MC5R	-2.7726	0.0204624
4242	MFNG	-2.77513	0.0410656
1959	EGR2	-2.7816	0.00269826
116496	NIBAN1	-2.78282	0.0307692
10257	ABCC4	-2.78806	0.00410079
79794	C12orf49	-2.78986	0.0298016
3426	CFI	-2.79171	0.0459717
100506658	OCLN	-2.7934	0.00619145
10272	FSTL3	-2.79528	0.0100117
374864	CCDC178	-2.80486	0.0258715
57621	ZBTB2	-2.80804	0.000509531
5260	PHKG1	-2.80839	0.042406
857	CAV1	-2.8091	0.0288254
7030	TFE3	-2.81101	0.0398404
414899	BLID	-2.82383	0.0119406
93663	ARHGAP18	-2.8302	0.0433877
116369	SLC26A8	-2.84099	0.0240614
133686	NADK2	-2.84303	0.0463941
115207	KCTD12	-2.84523	0.0286
5915	RARB	-2.84634	0.0371051
11280	SCN11A	-2.849	0.0238952
25878	MXRA5	-2.8531	0.0469513
170575	GIMAP1	-2.86146	0.00653427
6035	RNASE1	-2.86782	0.00993083
4489	MT1A	-2.87262	0.015373
1118	CHIT1	-2.87301	0.0490461
354	KLK3	-2.87435	0.0469835
342510	CD300E	-2.87525	0.00848028
116443	GRIN3A	-2.87856	0.00873926
92340	PRR29	-2.87937	0.0327108
55554	KLK15	-2.88446	0.000504971
114780	PKD1L2	-2.88878	0.0464761
5896	RAG1	-2.89219	0.00767298
2530	FUT8	-2.8948	0.0369184
64102	TNMD	-2.89714	0.00563455
6331	SCN5A	-2.8986	0.016668
11135	CDC42EP1	-2.90195	0.0126149
253738	EBF3	-2.90386	0.0261326
8814	CDKL1	-2.91111	0.0172102
5141	PDE4A	-2.91145	0.00579659
9718	ECE2	-2.91158	0.00720935
8522	GAS7	-2.91203	0.0162134
3684	ITGAM	-2.91349	0.00167497
7172	TPMT	-2.91638	0.0277767
10318	TNIP1	-2.91868	0.0136911
10221	TRIB1	-2.92375	0.00452255
2261	FGFR3	-2.92592	0.0454267
5919	RARRES2	-2.92925	0.0139969
55679	LIMS2	-2.93025	0.0405284
840	CASP7	-2.93052	0.0369845
960	CD44	-2.93779	0.0185292
55106	SLFN12	-2.93896	0.0307362
55959	SULF2	-2.9416	0.0385173
115004	CGAS	-2.94486	0.0219625
149998	LIPI	-2.94735	0.0248388
57561	ARRDC3	-2.94762	0.0238952
57593	EBF4	-2.9495	0.0300701
347252	IGFBPL1	-2.9529	0.000910052
2329	FMO4	-2.95569	0.00593114
2865	FFAR3	-2.97272	0.00823932
2719	GPC3	-2.97323	0.0291668
54796	BNC2	-2.9733	0.0163578
9976	CLEC2B	-2.97581	0.0073558
5939	RBMS2	-2.97883	0.0272408
185	AGTR1	-2.97935	0.00123384
1116	CHI3L1	-2.98211	0.00287069
284348	LYPD5	-2.98771	0.0460925
27231	NMRK2	-2.99355	0.0144388
2037	EPB41L2	-3.00224	0.0111286
54509	RHOF	-3.01065	0.00124303
6440	SFTPC	-3.01096	0.0126404
196968	DNM1P46	-3.01258	0.0417071
3985	LIMK2	-3.01288	0.0380879
80896	NPL	-3.01301	0.0454267
113402	SFT2D1	-3.01804	0.0283412
10396	ATP8A1	-3.0285	0.0490461
159195	USP54	-3.03276	0.0271161
2653	GCSH	-3.04145	0.0126149
1050	CEBPA	-3.04683	0.0352508
1947	EFNB1	-3.05654	0.0029023
5553	PRG2	-3.05929	0.0026409
5020	OXT	-3.06741	0.0280616
57475	PLEKHH1	-3.06807	0.0422815
353514	LILRA5	-3.08438	0.0462745
10226	PLIN3	-3.08629	0.00164984
595135	PGM5P2	-3.08782	0.0288254
4306	NR3C2	-3.08782	0.0326147
84864	RIOX2	-3.09468	0.0147433
3479	IGF1	-3.09656	0.0474385
641700	ECSCR	-3.09727	0.0171811
51339	DACT1	-3.10507	0.0312401
51302	CYP39A1	-3.10936	0.00578786
6249	CLIP1	-3.1107	0.0240614
54538	ROBO4	-3.11094	0.0293397
29951	PDZRN4	-3.11464	0.0195303
5251	PHEX	-3.11777	0.00649261
4053	LTBP2	-3.12517	0.0331919
25876	SPEF1	-3.13047	0.0105658
3816	KLK1	-3.13162	0.0248296
134	ADORA1	-3.14622	0.0295687
2833	CXCR3	-3.14794	0.0203404
254187	TSGA10IP	-3.14926	0.042343
219654	ZCCHC24	-3.15059	0.00934679
6360	CCL16	-3.15179	0.0160018
84645	C22orf23	-3.15448	0.0285803
6354	CCL7	-3.15663	0.0486855
152206	CCDC13	-3.1666	0.0112709
9671	WSCD2	-3.17017	0.00406183
155465	AGR3	-3.17402	0.0141983
154214	RNF217	-3.18319	0.0163502
1296	COL8A2	-3.18464	0.00924387
26471	NUPR1	-3.18474	0.0307715
1117	CHI3L2	-3.19908	0.0205146
284612	SYPL2	-3.19992	0.0247699
119710	C11orf74	-3.20577	0.00474487
54345	SOX18	-3.20605	0.0487329
9469	CHST3	-3.2177	0.0265401
100126327	MIR938	-3.22476	0.00873926
79949	PLEKHS1	-3.23414	0.0397066
728606	PCAT18	-3.23676	0.0398404
80772	CPTP	-3.24268	0.0163502
6296	ACSM3	-3.24516	0.013375
5023	P2RX1	-3.25219	0.0382725
57569	ARHGAP20	-3.25688	0.00891667
158062	LCN6	-3.2579	0.0017287
11030	RBPMS	-3.26589	0.016479
130589	GALM	-3.26751	0.00639548
2199	FBLN2	-3.27037	0.038078
5978	REST	-3.27094	0.0112661
3290	HSD11B1	-3.27669	0.00142154
2326	FMO1	-3.27727	0.000234516
4353	MPO	-3.28034	0.0194198
112616	CMTM7	-3.28078	0.0106373
80063	ATF7IP2	-3.28968	0.00660422
155038	GIMAP8	-3.29882	0.00157739
3099	HK2	-3.29942	0.00510714
79658	ARHGAP10	-3.30688	0.0244037
137835	TMEM71	-3.30731	0.0308466
169355	IDO2	-3.30881	0.00908159
6442	SGCA	-3.31473	0.0382725
84662	GLIS2	-3.3212	0.00775504
3270	HRC	-3.32719	0.0306259
1803	DPP4	-3.32888	0.0164389
6196	RPS6KA2	-3.33012	0.0457279
6038	RNASE4	-3.33359	0.00937745
399949	C11orf88	-3.33769	0.0166395
116835	HSPA12B	-3.34148	0.0392945
5396	PRRX1	-3.34228	0.0180488
1039	CDR2	-3.3444	0.0114704
25946	ZNF385A	-3.36297	0.00178685
23671	TMEFF2	-3.36382	0.00117168
5358	PLS3	-3.36465	0.037324
84034	EMILIN2	-3.36574	0.00383484
285016	ALKAL2	-3.36649	0.0398484
84612	PARD6B	-3.3701	0.000545714
140730	RIMS4	-3.38971	7.09234e-05
2824	GPM6B	-3.38973	0.0458955
433	ASGR2	-3.39648	0.0399684
10749	KIF1C	-3.39935	0.00399534
91179	SCARF2	-3.40226	0.0462746
5740	PTGIS	-3.40532	0.0355933
80149	ZC3H12A	-3.4057	0.0431734
59352	LGR6	-3.41179	0.00254494
1003	CDH5	-3.41742	0.0242162
84230	LRRC8C	-3.42327	0.00823932
216	ALDH1A1	-3.43359	0.0482061
81553	FAM49A	-3.43679	0.0241217
10205	MPZL2	-3.43888	0.0129121
27151	CPAMD8	-3.44598	2.0687e-05
84959	UBASH3B	-3.45095	0.0137385
29015	SLC43A3	-3.45426	0.0236024
55357	TBC1D2	-3.45721	0.00929136
23580	CDC42EP4	-3.45841	0.0126805
715	C1R	-3.45883	0.0490461
23266	ADGRL2	-3.46532	0.0013529
150962	PUS10	-3.46643	0.0100366
83659	TEKT1	-3.4687	7.92168e-05
391059	FRRS1	-3.46983	0.00383484
3892	KRT86	-3.48729	0.0315322
163933	FAM43B	-3.4878	0.00528723
3945	LDHB	-3.49401	0.0209498
163175	LGI4	-3.49412	0.0298016
3915	LAMC1	-3.50996	0.00840899
2633	GBP1	-3.51914	0.0450034
10875	FGL2	-3.53532	0.0318231
6383	SDC2	-3.53543	0.0311093
23529	CLCF1	-3.53684	0.00863579
9721	GPRIN2	-3.5424	0.0182497
284194	LGALS9B	-3.55082	0.0178314
79161	TMEM243	-3.55217	0.0068573
219285	SAMD9L	-3.55273	0.0120911
81493	SYNC	-3.55358	0.0261326
84456	L3MBTL3	-3.55998	0.028151
9476	NAPSA	-3.56402	0.018253
5277	PIGA	-3.56449	0.00247737
25825	BACE2	-3.5672	0.0173377
5467	PPARD	-3.56753	0.00802225
253190	SERHL2	-3.57094	0.0170709
4818	NKG7	-3.57872	0.0219522
441518	RTL8B	-3.58512	0.00379686
5652	PRSS8	-3.58694	0.0473931
29984	RHOD	-3.59518	0.00166382
7804	LRP8	-3.60561	0.0269803
84913	ATOH8	-3.60631	0.0398206
4052	LTBP1	-3.61765	0.0219625
163223	ZNF676	-3.63352	0.00125439
875	CBS	-3.63469	0.0273506
5167	ENPP1	-3.63662	0.0317365
406998	MIR216A	-3.6451	0.0106778
2239	GPC4	-3.65545	0.041766
8531	YBX3	-3.65881	0.0469033
22795	NID2	-3.66652	0.0462033
1793	DOCK1	-3.66826	0.0275668
2737	GLI3	-3.66927	0.00622507
249	ALPL	-3.67276	0.0187811
685	BTC	-3.67904	0.000396188
131578	LRRC15	-3.6801	0.00114551
51704	GPRC5B	-3.68308	0.000746687
6159	RPL29	-3.68502	0.00250494
283150	FOXR1	-3.68589	0.000116057
388121	TNFAIP8L3	-3.69291	0.010249
55906	ZC4H2	-3.702	0.0105163
4635	MYL4	-3.70323	0.00720935
29950	SERTAD1	-3.70564	0.0292676
6840	SVIL	-3.70691	0.0178314
290	ANPEP	-3.70854	0.0294369
56062	KLHL4	-3.72204	0.0126174
4781	NFIB	-3.72482	0.016479
5480	PPIC	-3.73425	0.0169017
5348	FXYD1	-3.73514	0.00170305
55816	DOK5	-3.7367	0.00157497
57571	CARNS1	-3.74905	0.0222175
9882	TBC1D4	-3.75112	0.028265
5055	SERPINB2	-3.75164	0.0451862
6567	SLC16A2	-3.75426	0.0269918
26524	LATS2	-3.75626	0.00481846
50801	KCNK4	-3.76582	0.0251201
126119	JOSD2	-3.77631	0.000483526
151887	CCDC80	-3.77951	0.0187659
28965	SLC27A6	-3.78179	0.00652902
2036	EPB41L1	-3.7833	0.028761
90952	ESAM	-3.78467	0.00374841
11031	RAB31	-3.78657	0.0108929
6357	CCL13	-3.78832	0.0454984
30844	EHD4	-3.78849	0.0112412
1580	CYP4B1	-3.79684	0.0333851
92086	GGTLC1	-3.80772	2.10013e-05
1193	CLIC2	-3.81964	0.016041
7512	XPNPEP2	-3.82237	0.00185994
375449	MAST4	-3.83275	0.00143153
124989	EFCAB13	-3.83483	0.0286627
3776	KCNK2	-3.8394	0.00327229
285313	IGSF10	-3.84105	0.0295499
11099	PTPN21	-3.84507	0.0100645
220323	OAF	-3.85191	0.00554156
85397	RGS8	-3.85498	0.0466868
57167	SALL4	-3.86351	0.0489303
51191	HERC5	-3.86362	0.0126034
10578	GNLY	-3.86631	0.0232632
140885	SIRPA	-3.86968	0.0454267
5104	SERPINA5	-3.87315	0.00134261
1956	EGFR	-3.87609	0.0199799
51454	GULP1	-3.87888	0.01196
343172	OR2T8	-3.8837	0.000538942
151295	SLC23A3	-3.88832	0.0384884
5836	PYGL	-3.8901	0.000999587
407032	MIR30C2	-3.89131	0.00278285
10630	PDPN	-3.8965	0.0150222
26031	OSBPL3	-3.89927	0.00344113
7205	TRIP6	-3.90239	0.00900344
283796	GOLGA8IP	-3.90386	0.00666837
2273	FHL1	-3.90541	0.0112709
55616	ASAP3	-3.90774	0.0218123
7004	TEAD4	-3.91075	0.0109544
5468	PPARG	-3.9109	0.0373298
84532	ACSS1	-3.91415	0.0130595
91607	SLFN11	-3.91711	0.00720248
342574	KRT27	-3.91882	0.0104406
5730	PTGDS	-3.91981	0.0465223
23516	SLC39A14	-3.93006	0.000641755
23345	SYNE1	-3.93308	0.0206656
7105	TSPAN6	-3.93398	0.00125557
29785	CYP2S1	-3.94036	0.0198692
652	BMP4	-3.95147	0.0384301
10319	LAMC3	-3.95913	0.0447927
27124	INPP5J	-3.962	0.0394106
6622	SNCA	-3.97159	0.00331041
85363	TRIM5	-3.97601	0.00556194
2350	FOLR2	-3.98991	0.0108874
5657	PRTN3	-3.99438	0.0193599
51715	RAB23	-4.00575	0.00446968
94120	SYTL3	-4.00725	0.0178314
6536	SLC6A9	-4.01732	0.00319912
131377	KLHL40	-4.02161	0.0380879
26002	MOXD1	-4.022	0.0250428
152641	WWC2-AS2	-4.02996	0.00542955
283	ANG	-4.03114	0.000120109
84561	SLC12A8	-4.08289	7.90697e-05
10350	ABCA9	-4.08577	0.0200813
92745	SLC38A5	-4.08651	0.00021887
84419	C15orf48	-4.09054	0.0397066
126006	PCP2	-4.09354	0.00801005
2635	GBP3	-4.12227	0.00097029
79906	MORN1	-4.12645	0.0233393
8463	TEAD2	-4.12679	0.00993083
23604	DAPK2	-4.13504	0.0434167
388419	BTBD17	-4.13925	0.0095574
7113	TMPRSS2	-4.13984	0.0225746
23460	ABCA6	-4.14287	0.00573859
57817	HAMP	-4.14953	0.0171738
642658	SCX	-4.15751	0.00953238
55314	TMEM144	-4.15931	0.0133193
6641	SNTB1	-4.16463	0.0303369
26270	FBXO6	-4.16939	0.00229827
9452	ITM2A	-4.17061	0.0295499
80704	SLC19A3	-4.17191	0.0385962
79887	PLBD1	-4.17317	0.000814113
84624	FNDC1	-4.18205	0.0213247
374654	KIF7	-4.18785	0.00274385
83596	BCL2L12	-4.19246	0.00342381
7424	VEGFC	-4.19752	0.00399534
5375	PMP2	-4.21068	0.00876768
3708	ITPR1	-4.21664	0.030173
80714	PBX4	-4.21683	0.00980786
90865	IL33	-4.21868	0.0144447
8555	CDC14B	-4.23937	0.0209294
2242	FES	-4.23954	0.00619145
8854	ALDH1A2	-4.24244	0.0143201
79819	WDR78	-4.26019	0.0225708
113220	KIF12	-4.26419	0.00189108
3397	ID1	-4.27741	0.0464534
4853	NOTCH2	-4.28373	0.00167609
80301	PLEKHO2	-4.28803	0.000414884
80243	PREX2	-4.29198	0.00508978
6708	SPTA1	-4.29777	0.0208401
364	AQP7	-4.31913	0.0362833
89932	PAPLN	-4.33365	0.0482688
94121	SYTL4	-4.33669	0.00481298
2900	GRIK4	-4.34806	0.007143
55244	SLC47A1	-4.35518	0.00939688
7851	MALL	-4.35773	0.00450638
4693	NDP	-4.36124	0.0120208
163071	ZNF114	-4.36511	0.00104328
57554	LRRC7	-4.3719	0.0090499
255082	CASC2	-4.37648	0.0273506
131540	ZDHHC19	-4.37855	0.0289933
219	ALDH1B1	-4.38022	0.00296396
9935	MAFB	-4.38232	0.00103798
10924	SMPDL3A	-4.38788	0.00398234
79156	PLEKHF1	-4.39201	0.0382725
196383	RILPL2	-4.39777	0.0106856
79802	HHIPL2	-4.40169	0.000981476
64097	EPB41L4A	-4.4292	0.00543532
5239	PGM5	-4.43619	0.0275969
81031	SLC2A10	-4.43691	0.0301596
4493	MT1E	-4.44505	0.00599359
79465	ULBP3	-4.47818	0.00322014
10278	EFS	-4.48274	0.00312923
301	ANXA1	-4.50536	0.00615349
5212	VIT	-4.50906	0.0290385
495	ATP4A	-4.50963	0.00950859
8613	PLPP3	-4.53197	0.0225931
192668	CYS1	-4.53379	0.0205185
56833	SLAMF8	-4.53642	0.0479448
2949	GSTM5	-4.53678	0.0410438
6444	SGCD	-4.54311	0.0170942
80129	CCDC170	-4.5701	0.000757788
57616	TSHZ3	-4.57318	0.0129121
5698	PSMB9	-4.5795	0.0469366
79750	ZNF385D	-4.57994	0.0120027
84525	HOPX	-4.59264	0.0315695
4088	SMAD3	-4.61605	0.0246259
440738	MAP1LC3C	-4.61609	0.00542955
255743	NPNT	-4.62958	0.00798896
407056	MIR99B	-4.66778	0.00753718
57733	GBA3	-4.68277	0.0413492
51226	COPZ2	-4.70681	0.000420055
727936	GXYLT2	-4.70939	0.0132927
6482	ST3GAL1	-4.72662	0.000910052
3048	HBG2	-4.72845	0.049505
3038	HAS3	-4.74703	0.022567
10413	YAP1	-4.74744	0.000163003
85439	STON2	-4.76259	0.0286627
6004	RGS16	-4.77485	0.00677925
155051	CRYGN	-4.80205	0.0163502
8277	TKTL1	-4.80307	0.0168646
339768	ESPNL	-4.8262	0.0219522
4907	NT5E	-4.83625	0.00866368
374569	ASPG	-4.84427	0.00278896
26577	PCOLCE2	-4.85463	0.0106373
79856	SNX22	-4.85841	0.042343
55304	SPTLC3	-4.87457	0.000598288
54947	LPCAT2	-4.90224	0.000911379
1805	DPT	-4.90478	0.037868
1191	CLU	-4.9177	0.00873154
83468	GLT8D2	-4.921	0.00110098
131177	FAM3D	-4.94481	0.00541327
55698	RADIL	-4.94953	0.00496121
146802	SLC47A2	-4.95074	1.48541e-06
79966	SCD5	-4.96052	0.0326147
157869	SBSPON	-4.96954	0.0355933
285220	EPHA6	-4.97589	0.0350455
64218	SEMA4A	-4.97623	0.00502825
6256	RXRA	-4.98279	0.0112709
6376	CX3CL1	-4.99219	0.0100697
2628	GATM	-4.99342	0.00154337
5005	ORM2	-5.00055	0.0345738
114800	CCDC85A	-5.01781	0.0116497
23682	RAB38	-5.02475	0.00461492
166929	SGMS2	-5.02892	0.00563455
858	CAV2	-5.0331	0.0170694
5625	PRODH	-5.05025	0.00485921
83473	KATNAL2	-5.05739	0.0382725
23768	FLRT2	-5.06484	0.00370543
9249	DHRS3	-5.0673	1.11495e-05
10894	LYVE1	-5.07743	0.0121062
2064	ERBB2	-5.10403	0.00717895
2220	FCN2	-5.13521	4.91642e-06
2308	FOXO1	-5.13833	0.0298828
6649	SOD3	-5.13834	0.00821295
8857	FCGBP	-5.14801	0.00619145
90362	FAM110B	-5.14831	0.00359474
79846	CFAP69	-5.14934	0.00967579
10279	PRSS16	-5.15337	0.00243133
8325	FZD8	-5.17023	0.0193599
58494	JAM2	-5.17074	0.00168643
11074	TRIM31	-5.17243	0.00620335
6261	RYR1	-5.17643	0.0385962
80216	ALPK1	-5.17973	0.00992544
9060	PAPSS2	-5.19932	0.000123655
57030	SLC17A7	-5.21025	0.00452255
139221	PWWP3B	-5.22741	0.00360208
284217	LAMA1	-5.22763	0.00753718
157773	C8orf48	-5.23453	0.000421979
91851	CHRDL1	-5.23703	0.0143839
10435	CDC42EP2	-5.24463	0.00256278
2999	GZMH	-5.25393	0.0250428
374403	TBC1D10C	-5.30197	0.0295499
1687	GSDME	-5.30343	0.00178776
256435	ST6GALNAC3	-5.31278	0.0166305
57556	SEMA6A	-5.31752	0.0147329
255488	RNF144B	-5.32645	0.0063781
259173	ALS2CL	-5.32875	0.0214541
7056	THBD	-5.34005	0.00967579
9200	HACD1	-5.35674	6.27537e-05
83850	ESYT3	-5.37313	0.00465743
206338	LVRN	-5.3815	0.00846833
23743	BHMT2	-5.3969	0.0104406
8988	HSPB3	-5.40384	0.00594307
53630	BCO1	-5.40391	0.000389723
11026	LILRA3	-5.40774	0.0345981
759	CA1	-5.41784	0.0397066
387890	TMEM233	-5.43976	0.0154337
7780	SLC30A2	-5.44945	0.00973535
2167	FABP4	-5.45024	0.00177511
7079	TIMP4	-5.46477	0.0173377
2649	NR6A1	-5.47351	0.0104084
2619	GAS1	-5.48007	0.000360353
127943	FCRLB	-5.48428	0.00113919
2201	FBN2	-5.48465	0.0118803
316	AOX1	-5.53658	4.22468e-05
59285	CACNG6	-5.54482	0.0397204
84870	RSPO3	-5.56422	0.00164984
83876	MRO	-5.56675	0.000512426
4313	MMP2	-5.58963	0.0147433
81492	RSPH6A	-5.62223	1.2657e-05
55283	MCOLN3	-5.64392	0.00208485
10586	MAB21L2	-5.64429	0.0445045
338382	RAB7B	-5.64804	0.0320684
10568	SLC34A2	-5.65326	0.0353214
132430	PABPC4L	-5.67138	0.0133851
9076	CLDN1	-5.68199	0.0428817
4703	NEB	-5.70225	0.0276438
5918	RARRES1	-5.7152	0.00399227
81622	UNC93B1	-5.71632	0.00142154
1299	COL9A3	-5.72739	0.000711689
196410	METTL7B	-5.72974	0.00418239
6505	SLC1A1	-5.7563	2.0687e-05
347735	SERINC2	-5.78833	0.032897
25791	NGEF	-5.80612	0.0013529
83439	TCF7L1	-5.80961	0.00546282
70	ACTC1	-5.85808	0.0468184
1356	CP	-5.86887	0.0497234
1036	CDO1	-5.8928	0.0372584
128178	EDARADD	-5.92572	0.00339012
116362	RBP7	-5.9498	0.00369689
79924	ADM2	-5.9674	0.0480885
149428	BNIPL	-5.97024	0.00266993
10411	RAPGEF3	-5.99417	0.00823932
939	CD27	-6.00393	0.0295499
64798	DEPTOR	-6.00968	0.023348
27254	CSDC2	-6.01634	0.0167596
3043	HBB	-6.04934	0.0187659
3815	KIT	-6.04997	0.0371224
92610	TIFA	-6.09552	0.000354785
83543	AIF1L	-6.13134	0.00363601
50945	TBX22	-6.14639	0.00573463
5837	PYGM	-6.15005	0.0339998
389658	ALKAL1	-6.17242	1.83493e-06
157983	DOCK8-AS1	-6.175	0.000219855
56603	CYP26B1	-6.18942	0.0210152
7941	PLA2G7	-6.22697	0.0051267
88455	ANKRD13A	-6.23728	0.00182443
140862	ISM1	-6.24268	5.25979e-05
57007	ACKR3	-6.24379	0.0165828
10486	CAP2	-6.25623	0.00610219
162387	MFSD6L	-6.26979	0.0352508
6663	SOX10	-6.27789	0.0147433
57685	CACHD1	-6.27986	0.00473888
4091	SMAD6	-6.34605	0.0026814
10871	CD300C	-6.4304	0.00679054
84632	AFAP1L2	-6.43311	0.0118714
3762	KCNJ5	-6.46328	0.00149806
144402	CPNE8	-6.47927	0.000523822
79822	ARHGAP28	-6.53229	0.0146051
50940	PDE11A	-6.58492	0.000605481
3667	IRS1	-6.59168	0.00103798
50506	DUOX2	-6.59493	0.000312261
6329	SCN4A	-6.61758	0.000199445
5806	PTX3	-6.62227	0.0146878
386617	KCTD8	-6.63461	0.0102958
7275	TUB	-6.63695	0.012272
8436	CAVIN2	-6.64046	0.000234855
434	ASIP	-6.67833	0.00108151
9073	CLDN8	-6.68007	0.00222785
4982	TNFRSF11B	-6.70661	0.0354075
494470	RNF165	-6.81707	0.0067275
2774	GNAL	-6.83449	9.51889e-05
729	C6	-6.86118	0.0117545
1410	CRYAB	-6.87729	0.00720935
7481	WNT11	-6.89977	0.00717895
3600	IL15	-6.90301	0.00480949
1734	DIO2	-6.90632	0.0282896
22915	MMRN1	-6.91278	0.0195436
8807	IL18RAP	-6.92126	0.0106144
6470	SHMT1	-6.98977	0.000785211
63924	CIDEC	-6.99413	0.0455905
5228	PGF	-7.05504	0.00220136
7069	THRSP	-7.1077	0.0236212
744	MPPED2	-7.1295	0.00670803
2352	FOLR3	-7.17306	0.0331919
55323	LARP6	-7.23889	0.0076797
1945	EFNA4	-7.26848	0.000180865
5029	P2RY2	-7.31249	0.00769746
2675	GFRA2	-7.31293	0.0102425
3557	IL1RN	-7.36359	0.0457279
8406	SRPX	-7.37856	0.00208201
5638	PRRG1	-7.38325	0.00442036
4065	LY75	-7.40933	0.00992544
4499	MT1M	-7.46865	0.0194882
64757	MARC1	-7.46865	0.0261407
125	ADH1B	-7.46949	0.0289657
306	ANXA3	-7.49332	0.00077658
115861	NXNL1	-7.52904	0.000464242
288	ANK3	-7.53993	0.0187208
84631	SLITRK2	-7.58075	0.00758345
4314	MMP3	-7.61058	0.0373466
54996	MARC2	-7.62999	0.000260536
440279	UNC13C	-7.66519	0.000816977
3769	KCNJ13	-7.67627	0.00817138
7098	TLR3	-7.69681	0.00678561
6279	S100A8	-7.70629	0.00814963
79669	C3orf52	-7.73016	0.00769746
655	BMP7	-7.85744	0.000396628
9068	ANGPTL1	-7.86876	0.00123282
1747	DLX3	-7.9321	1.15909e-05
10610	ST6GALNAC2	-7.95817	0.0013529
80763	SPX	-7.9656	0.00112312
266977	ADGRF1	-7.98549	3.58094e-05
2162	F13A1	-7.99099	0.00261552
54959	ODAM	-7.99244	0.0272408
23007	PLCH1	-8.0572	0.00718037
9182	RASSF9	-8.09032	0.000190897
51127	TRIM17	-8.13764	0.0364247
1594	CYP27B1	-8.26129	0.000240194
203859	ANO5	-8.27007	0.00745717
6563	SLC14A1	-8.32206	0.00720935
79762	C1orf115	-8.32478	0.000497416
220382	FAM181B	-8.37263	0.000240635
117854	TRIM6	-8.37445	0.0194567
7134	TNNC1	-8.3945	0.0244378
254427	PROSER2	-8.40393	0.00285481
2888	GRB14	-8.44804	8.04397e-05
4948	OCA2	-8.45363	0.0128749
349667	RTN4RL2	-8.45648	0.00731172
2051	EPHB6	-8.46743	0.00145354
399668	SMIM10L2A	-8.50926	0.000619349
4825	NKX6-1	-8.51049	5.36227e-05
54435	HCG4	-8.52119	0.000212616
693152	MIR567	-8.53462	0.0282896
2731	GLDC	-8.58233	0.00117168
116984	ARAP2	-8.59666	0.00157497
4608	MYBPH	-8.61486	0.0379438
123872	DNAAF1	-8.68476	0.00387335
255426	RASGEF1C	-8.69375	0.000931151
2905	GRIN2C	-8.71452	0.0018197
388533	KRTDAP	-8.77813	0.000164326
57722	IGDCC4	-8.79613	0.000578993
1298	COL9A2	-8.80517	0.00466445
140738	TMEM37	-8.81242	0.00342381
3293	HSD17B3	-8.87024	0.00450816
5613	PRKX	-8.87361	0.0112709
6355	CCL8	-8.92263	0.0157809
115265	DDIT4L	-8.93012	6.59263e-06
10462	CLEC10A	-8.96917	0.0093373
5004	ORM1	-9.04779	0.00615349
4778	NFE2	-9.05249	0.00563455
117283	IP6K3	-9.06632	0.0203678
9413	FAM189A2	-9.18397	0.0102359
5596	MAPK4	-9.19069	0.000104391
8437	RASAL1	-9.27065	0.00265863
23767	FLRT3	-9.3414	0.0340786
57834	CYP4F11	-9.38573	0.0191408
9543	IGDCC3	-9.43425	0.00854203
51085	MLXIPL	-9.47226	0.0449534
9162	DGKI	-9.51205	0.0118442
4057	LTF	-9.53627	0.00972501
5222	PGA5	-9.5549	0.0269789
57604	TRMT9B	-9.65701	0.000156478
23569	PADI4	-9.71251	0.0212107
3690	ITGB3	-9.71896	7.90697e-05
94025	MUC16	-9.73971	0.000959859
5897	RAG2	-9.77432	0.00467276
3784	KCNQ1	-9.8333	0.00189322
6368	CCL23	-9.86244	0.000187118
29763	PACSIN3	-9.86772	0.000776673
4070	TACSTD2	-9.87861	0.0345981
134285	TMEM171	-9.91709	0.0101421
11009	IL24	-9.95082	0.0374217
55503	TRPV6	-10.0166	0.00417279
221476	PI16	-10.045	0.00109686
1285	COL4A3	-10.1026	0.00757903
10888	GPR83	-10.1475	0.00125439
9227	LRAT	-10.2042	0.000874587
80221	ACSF2	-10.2172	0.000420055
33	ACADL	-10.2542	0.000133033
7881	KCNAB1	-10.3865	0.00103595
26230	TIAM2	-10.5353	0.000746687
9052	GPRC5A	-10.5372	0.016327
395	ARHGAP6	-10.5701	0.000182469
93986	FOXP2	-10.6543	0.000382711
7022	TFAP2C	-10.6827	0.00145631
6247	RS1	-10.7122	6.74432e-05
4883	NPR3	-10.7376	0.000182101
153769	SH3RF2	-10.7484	0.0112412
80036	TRPM3	-10.7783	0.00360208
11170	FAM107A	-10.8021	0.00215985
202151	RANBP3L	-10.8057	0.01344
335	APOA1	-10.8617	0.00315074
51435	SCARA3	-10.9188	0.00414829
820	CAMP	-10.9454	0.0240614
223117	SEMA3D	-11.0624	7.11271e-05
220108	FAM124A	-11.1785	0.00024094
352909	DNAAF3	-11.1848	0.0171811
10788	IQGAP2	-11.2347	0.00040541
5649	RELN	-11.356	0.0134196
55586	MIOX	-11.3882	0.0120911
84940	CORO6	-11.399	0.000833148
3817	KLK2	-11.4332	0.000890356
1286	COL4A4	-11.4574	0.0160336
25890	ABI3BP	-11.6441	0.00455442
266722	HS6ST3	-11.6623	0.000396188
5588	PRKCQ	-11.8579	0.0353214
51327	AHSP	-11.9463	0.00105065
169792	GLIS3	-11.9706	0.000161915
22925	PLA2R1	-11.9972	0.00520772
100188953	LINC00092	-12.2038	0.00944636
1827	RCAN1	-12.2773	0.000372458
58524	DMRT3	-12.3374	5.99758e-05
2263	FGFR2	-12.4463	0.000159079
286133	SCARA5	-12.6192	0.00158402
79781	IQCA1	-12.6859	0.00154337
1591	CYP24A1	-12.8039	0.00314058
63876	PKNOX2	-13.0499	0.00296396
143662	MUC15	-13.3009	0.0101385
1308	COL17A1	-13.4337	1.10529e-06
8424	BBOX1	-13.5335	0.00012202
3772	KCNJ15	-13.5486	0.000795155
93035	PKHD1L1	-13.7096	0.00409722
25893	TRIM58	-13.7507	6.27537e-05
389434	IYD	-13.8825	0.000133033
54777	CFAP46	-13.8886	7.90697e-05
167410	LIX1	-14.0283	0.000254859
137075	CLDN23	-14.4334	0.00561629
6236	RRAD	-14.4993	0.000360147
9022	CLIC3	-14.5699	0.00543341
53834	FGFRL1	-14.6445	0.00074005
84417	ECRG4	-14.7342	0.00208485
79413	ZBED2	-15.0781	2.69447e-08
53353	LRP1B	-15.0987	0.00111102
63976	PRDM16	-15.1031	0.000352188
80201	HKDC1	-15.127	0.000290727
122402	TDRD9	-15.151	0.00360653
693199	MIR614	-15.3666	2.54717e-05
84239	ATP13A4	-15.3978	0.000711599
23316	CUX2	-15.5986	2.22397e-06
341640	FREM2	-15.7034	0.000123655
283659	PRTG	-15.9208	0.00107019
3934	LCN2	-16.0177	0.00267719
7849	PAX8	-16.0769	0.0118714
1510	CTSE	-16.7332	0.000457631
4494	MT1F	-16.9422	0.018877
79442	LRRC2	-17.8122	0.000627597
50614	GALNT9	-17.9506	0.00695113
379	ARL4D	-17.9678	1.49632e-05
94234	FOXQ1	-18.1344	0.00181753
6652	SORD	-18.3196	0.000205273
4495	MT1G	-18.8601	0.018253
348303	SELENOV	-20.3234	0.0168021
6271	S100A1	-21.0857	0.000931151
3081	HGD	-21.4414	0.000433427
135932	TMEM139	-21.7951	1.64921e-06
9622	KLK4	-21.8005	0.010085
4257	MGST1	-22.7172	0.00938161
89792	GAL3ST3	-23.2869	0.0011049
115111	SLC26A7	-23.5389	0.00833964
8671	SLC4A4	-23.8286	0.00229041
219578	ZNF804B	-24.0739	0.00992544
90527	DUOXA1	-25.2948	0.00180198
7173	TPO	-26.2017	0.0248296
81706	PPP1R14C	-26.4152	0.000551336
9388	LIPG	-29.0168	0.00659837
212	ALAS2	-31.514	0.0017287
1544	CYP1A2	-34.7393	0.000123655
53905	DUOX1	-35.8684	0.0010457
256764	WDR72	-37.882	0.0265878
4496	MT1H	-40.5715	0.00012202
1014	CDH16	-41.1114	0.000235727
7253	TSHR	-46.757	0.00516984
5172	SLC26A4	-53.2087	0.000956694
2304	FOXE1	-54.7237	0.00476514
90050	FAM181A	-55.8704	0.000111267
2348	FOLR1	-58.4389	0.00106463
7038	TG	-61.9507	0.00378718
3773	KCNJ16	-73.9976	7.80174e-05

## Sheet: Table S2
Table S2. List of gene sets significantly enriched in GSEA with C2-Canonical pathways collection (FDR<0.05)
NAME	SIZE	ES	NES	FDR q-val
KEGG_CYTOKINE_CYTOKINE_RECEPTOR_INTERACTION	210	-0.500865	-2.32066	0
WP_COMPLEMENT_ACTIVATION	19	-0.753708	-2.23576	0.000583603
WP_STRIATED_MUSCLE_CONTRACTION_PATHWAY	35	-0.657553	-2.22235	0.000389069
REACTOME_CHEMOKINE_RECEPTORS_BIND_CHEMOKINES	44	-0.622314	-2.21462	0.000291802
KEGG_HEMATOPOIETIC_CELL_LINEAGE	79	-0.544118	-2.18497	0.000678056
WP_FGF23_SIGNALLING_IN_HYPOPHOSPHATEMIC_RICKETS_AND_RELATED_DISORDERS	17	-0.765651	-2.17808	0.0007452
REACTOME_COMPLEMENT_CASCADE	46	-0.603364	-2.16934	0.000638743
WP_HUMAN_COMPLEMENT_SYSTEM	91	-0.523349	-2.16704	0.0005589
WP_TYROBP_CAUSAL_NETWORK	57	-0.570387	-2.16052	0.000623885
WP_VITAMIN_B12_METABOLISM	41	-0.607167	-2.15588	0.000561497
NABA_CORE_MATRISOME	240	-0.453605	-2.14788	0.00061443
REACTOME_INTERFERON_GAMMA_SIGNALING	87	-0.522633	-2.12618	0.00177789
NABA_ECM_GLYCOPROTEINS	172	-0.470636	-2.12252	0.00189711
WP_SARSCOV2_MITOCHONDRIAL_INTERACTIONS	30	-0.639315	-2.10118	0.00256978
BIOCARTA_COMP_PATHWAY	17	-0.723666	-2.07039	0.00441745
PID_AMB2_NEUTROPHILS_PATHWAY	38	-0.593133	-2.07029	0.00414136
REACTOME_INITIAL_TRIGGERING_OF_COMPLEMENT	21	-0.697145	-2.06332	0.00422931
REACTOME_STRIATED_MUSCLE_CONTRACTION	33	-0.619455	-2.0472	0.00542601
WP_ALLOGRAFT_REJECTION	74	-0.513216	-2.04683	0.00520063
WP_HAIR_FOLLICLE_DEVELOPMENT_CYTODIFFERENTIATION_PART_3_OF_3	77	-0.508081	-2.04617	0.0049406
REACTOME_INTERLEUKIN_10_SIGNALING	40	-0.582613	-2.03287	0.00529317
WP_ZINC_HOMEOSTASIS	29	-0.624369	-2.02858	0.00530858
REACTOME_SULFUR_AMINO_ACID_METABOLISM	25	-0.647291	-2.00696	0.00708641
WP_FOLATE_METABOLISM	59	-0.528653	-1.99986	0.00773897
WP_TYPE_II_INTERFERON_SIGNALING_IFNG	32	-0.603418	-1.98702	0.00919413
WP_SELENIUM_MICRONUTRIENT_NETWORK	77	-0.491762	-1.96262	0.0119978
REACTOME_ENDOGENOUS_STEROLS	24	-0.609561	-1.94798	0.0131968
WP_DIFFERENTIATION_OF_WHITE_AND_BROWN_ADIPOCYTE	24	-0.627316	-1.94774	0.0127656
NABA_BASEMENT_MEMBRANES	38	-0.562416	-1.94399	0.0130601
PID_A6B1_A6B4_INTEGRIN_PATHWAY	44	-0.541926	-1.94242	0.0130428
WP_WHITE_FAT_CELL_DIFFERENTIATION	32	-0.579128	-1.94025	0.0131014
REACTOME_ELASTIC_FIBRE_FORMATION	43	-0.534452	-1.9387	0.0129382
KEGG_COMPLEMENT_AND_COAGULATION_CASCADES	60	-0.500239	-1.93089	0.0138804
PID_ARF6_PATHWAY	31	-0.5837	-1.92725	0.0145075
WP_NUCLEOTIDEBINDING_OLIGOMERIZATION_DOMAIN_NOD_PATHWAY	40	-0.546211	-1.91843	0.0157136
WP_PHOTODYNAMIC_THERAPYINDUCED_NFKB_SURVIVAL_SIGNALING	32	-0.570053	-1.91463	0.0159687
PID_IL23_PATHWAY	31	-0.58561	-1.91272	0.0158111
WP_EBOLA_VIRUS_PATHWAY_ON_HOST	123	-0.44435	-1.90706	0.0166073
WP_KYNURENINE_PATHWAY_AND_LINKS_TO_CELLULAR_SENESCENCE	21	-0.631933	-1.90105	0.01737
REACTOME_INTERFERON_ALPHA_BETA_SIGNALING	61	-0.499844	-1.89575	0.0181664
REACTOME_PHASE_I_FUNCTIONALIZATION_OF_COMPOUNDS	88	-0.464353	-1.89081	0.0187655
WP_STING_PATHWAY_IN_KAWASAKILIKE_DISEASE_AND_COVID19	21	-0.630275	-1.88156	0.0202221
REACTOME_MOLECULES_ASSOCIATED_WITH_ELASTIC_FIBRES	36	-0.55175	-1.87858	0.0205685
WP_PROXIMAL_TUBULE_TRANSPORT	50	-0.513058	-1.87693	0.0205886
WP_EICOSANOID_SYNTHESIS	21	-0.621108	-1.87453	0.0207579
BIOCARTA_LAIR_PATHWAY	16	-0.663229	-1.87342	0.0204293
REACTOME_LAMININ_INTERACTIONS	29	-0.57009	-1.87281	0.0201141
REACTOME_IMMUNOREGULATORY_INTERACTIONS_BETWEEN_A_LYMPHOID_AND_A_NON_LYMPHOID_CELL	116	-0.43434	-1.8599	0.0231014
REACTOME_INTERLEUKIN_6_FAMILY_SIGNALING	22	-0.620191	-1.85831	0.0231843
WP_ADIPOGENESIS	123	-0.426812	-1.85564	0.0236668
REACTOME_IL_6_TYPE_CYTOKINE_RECEPTOR_LIGAND_INTERACTIONS	15	-0.675727	-1.85393	0.0236418
WP_CELLS_AND_MOLECULES_INVOLVED_IN_LOCAL_ACUTE_INFLAMMATORY_RESPONSE	16	-0.663229	-1.85259	0.0234894
REACTOME_METABOLIC_DISORDERS_OF_BIOLOGICAL_OXIDATION_ENZYMES	28	-0.581488	-1.84221	0.025516
WP_PROSTAGLANDIN_SYNTHESIS_AND_REGULATION	43	-0.525217	-1.82954	0.0293477
REACTOME_ZBP1_DAI_MEDIATED_INDUCTION_OF_TYPE_I_IFNS	20	-0.63715	-1.8275	0.0297387
WP_AGERAGE_PATHWAY	65	-0.464347	-1.82591	0.0297517
KEGG_VIRAL_MYOCARDITIS	64	-0.469641	-1.8258	0.0292297
REACTOME_DISEASES_OF_IMMUNE_SYSTEM	31	-0.572654	-1.81774	0.0313925
REACTOME_METABOLISM_OF_PORPHYRINS	23	-0.598211	-1.81277	0.0326778
PID_ANGIOPOIETIN_RECEPTOR_PATHWAY	45	-0.496866	-1.81229	0.0322837
NABA_ECM_AFFILIATED	127	-0.413092	-1.80633	0.0336404
REACTOME_RIP_MEDIATED_NFKB_ACTIVATION_VIA_ZBP1	17	-0.637242	-1.80632	0.0330979
REACTOME_COLLAGEN_DEGRADATION	59	-0.475589	-1.80444	0.0332885
REACTOME_BIOLOGICAL_OXIDATIONS	171	-0.397226	-1.80302	0.0332126
WP_VITAMIN_D_IN_INFLAMMATORY_DISEASES	19	-0.623882	-1.7978	0.0341663
REACTOME_NEGATIVE_REGULATION_OF_FLT3	15	-0.635638	-1.79524	0.034519
WP_HYPOTHESIZED_PATHWAYS_IN_PATHOGENESIS_OF_CARDIOVASCULAR_DISEASE	25	-0.570743	-1.79202	0.0355219
REACTOME_CYTOCHROME_P450_ARRANGED_BY_SUBSTRATE_TYPE	52	-0.481032	-1.79138	0.0352468
NABA_SECRETED_FACTORS	259	-0.377243	-1.78851	0.0360741
REACTOME_NEUTROPHIL_DEGRANULATION	436	-0.357023	-1.77732	0.0402413
REACTOME_INTERLEUKIN_4_AND_INTERLEUKIN_13_SIGNALING	97	-0.432269	-1.7769	0.0398821
REACTOME_TERMINATION_OF_O_GLYCAN_BIOSYNTHESIS	17	-0.632984	-1.77172	0.0415431
WP_NEOVASCULARISATION_PROCESSES	36	-0.515844	-1.76667	0.043267
WP_COPPER_HOMEOSTASIS	50	-0.487522	-1.76643	0.0427896
WP_THE_HUMAN_IMMUNE_RESPONSE_TO_TUBERCULOSIS	23	-0.574065	-1.76118	0.044415
WP_RAC1PAK1P38MMP2_PATHWAY	67	-0.44398	-1.75793	0.0451972
REACTOME_REGULATION_OF_TLR_BY_ENDOGENOUS_LIGAND	20	-0.59907	-1.75373	0.0466502
REACTOME_SIGNALING_BY_RETINOIC_ACID	39	-0.50765	-1.75323	0.0462541
PID_IL12_2PATHWAY	53	-0.476081	-1.75116	0.0465415
PID_WNT_SIGNALING_PATHWAY	25	-0.552468	-1.74924	0.0466383
WP_VITAMIN_A_AND_CAROTENOID_METABOLISM	38	-0.508255	-1.74794	0.0468564
PID_IL27_PATHWAY	17	-0.62278	-1.74749	0.0465326
WP_COMPLEMENT_AND_COAGULATION_CASCADES	52	-0.479379	-1.74475	0.0473575
KEGG_GLYCOLYSIS_GLUCONEOGENESIS	57	-0.461699	-1.74342	0.0473994
WP_SIMPLIFIED_DEPICTION_OF_MYD88_DISTINCT_INPUTOUTPUT_PATHWAY	18	-0.602723	-1.74057	0.0484615
WP_GLOBO_SPHINGOLIPID_METABOLISM	18	-0.590878	-1.73968	0.048305
WP_DIFFERENTIATION_PATHWAY	41	-0.496394	-1.73591	0.0496707
WP_SYNAPTIC_VESICLE_PATHWAY	47	0.697979	2.46943	0
REACTOME_DOPAMINE_NEUROTRANSMITTER_RELEASE_CYCLE	22	0.775071	2.28973	0.00132104
REACTOME_SEROTONIN_NEUROTRANSMITTER_RELEASE_CYCLE	17	0.817861	2.26395	0.00177264
BIOCARTA_PDZS_PATHWAY	17	0.759248	2.14426	0.00963917
REACTOME_REGULATION_OF_INSULIN_SECRETION	71	0.570119	2.12468	0.0104824
WP_NICOTINE_ACTIVITY_ON_DOPAMINERGIC_NEURONS	20	0.731906	2.1199	0.00975508
REACTOME_NOREPINEPHRINE_NEUROTRANSMITTER_RELEASE_CYCLE	17	0.763779	2.11192	0.00949257
REACTOME_UPTAKE_AND_ACTIONS_OF_BACTERIAL_TOXINS	25	0.664002	2.02777	0.0276837
REACTOME_ACETYLCHOLINE_NEUROTRANSMITTER_RELEASE_CYCLE	15	0.764221	2.01344	0.0294498
REACTOME_SENSORY_PROCESSING_OF_SOUND	69	0.525272	1.99497	0.0350466
REACTOME_GABA_SYNTHESIS_RELEASE_REUPTAKE_AND_DEGRADATION	18	0.716787	1.99366	0.0322551
REACTOME_INTEGRATION_OF_ENERGY_METABOLISM	101	0.482537	1.96703	0.0405726
REACTOME_NEURONAL_SYSTEM	368	0.406368	1.96518	0.0381241
REACTOME_TRANSMISSION_ACROSS_CHEMICAL_SYNAPSES	242	0.41752	1.95127	0.0421259
REACTOME_RESOLUTION_OF_SISTER_CHROMATID_COHESION	116	0.467045	1.94132	0.0454381
REACTOME_COPI_INDEPENDENT_GOLGI_TO_ER_RETROGRADE_TRAFFIC	46	0.554139	1.93546	0.0458587

## Sheet: Table S3
Table S3. MEN2B/MEN2A signature gene list
Gene symbol	HGNC ID
RGS2	9998
CNMD	17005
RGS1	9991
SULF1	20391
MEIS1	7000
VCAN	2464
COL1A2	2198
CXCR4	2561
THBS1	11785
NREP	16834
ACTA2	130
LAMB2	6487
TPM1	12010
ECM2	3154
LAMA4	6484
POSTN	16953
TPM4	12013
THBS2	11786
CDH11	1750
COL4A1	2202
SERPINE1	8583
FN1	3778
DCX	2714
MYRIP	19156
CCND2	1583
RFTN1	30278
PENK	8831
SDC2	10659
CEACAM6	1818
SYT1	11509
TNFAIP3	11896
TGFBI	11771
PLEKHG5	29105
ATP7B	870
SRGN	9361
COBLL1	23571
DUSP10	3065
PHLDA2	12385
PDLIM3	20767
LGR5	4504
HLA-DRB1	4948
CALD1	1441
MDK	6972
MATN2	6908
IL1RAP	5995
PCDH8	8660
TENM4	29945
FST	3971
DDIT4	24944
NRCAM	7994
CHL1	1939
FARP1	3591
SERPINE2	8951
RCAN2	3041
CCL4	10630
HLA-DRB4	4952
VCAM1	12663
DPYD	3012
RARRES2	9868
C1QB	1242
NELL2	7751
WEE1	12761
SMARCA2	11098
INPP5F	17054
KBTBD11	29104
BASP1	957
ALOX5AP	436
H2BC5	4747
MYLK	7590
FRY	20367
AIF1	352
MICAL2	24693
OLR1	8133
CD53	1686
GABRR1	4090
CKS2	2000
TNC	5318
TRIB2	30809
HTRA1	9476
MAF	6776
HPGD	5154
SMAD1	6767
PTPRN	9676
ME1	6983
PNMA2	9159
UCHL1	12513
GPX2	4554
PCSK1	8743
ID1	5360
ROR2	10257
GPR39	4496
METTL7A	24550
RTN1	10467
ZNF91	13166
ABCC8	59
CLU	2095
NNAT	7860
ASS1	758
